# Supplementary material for: Porcine sapovirus-induced RIPK1-dependent necroptosis is proviral in LLC-PK cells
Source: PLoS One. 2023 Feb 3;18(2):e0279843. doi: 10.1371/journal.pone.0279843 (PMC9897573; doi:10.1371/journal.pone.0279843)
Supplement: S1 Data — (ZIP) [file pone.0279843.s001.zip › Minimal Data.xlsx]

## Sheet: Fig 1
Fig 1A	GCDCA (200 µM)		PSaV + GCDCA
Mock	102	100	103	100
8 h	102	98	97	100
12 h	98	102	93	90
18 h	100	97	80	85
24 h	97	99	60	55
36 h	95	90	30	35
Fig 1C	8 h		12 h		18 h		24 h		36 h
pRIPK1	0.1	0.2	1	1.3	6	9	11	13	19	22
pRIPK3	0.2	0.1	1	1.3	6	9	13	10	20	23
pMLKL	0.1	0.2	1	1.3	9	6	12	9	17	20
Cleaved caspase-3	0.1	0.2	1.3	1	2	2.6	13	10	21	17

## Sheet: Fig 2
Fig 2C	TUNEL			pMLKL
8 h	7	0.33	6	12	15.6	18
12 h	8	9.3	12	23	21.8	22
18 h	17	18	21	24	25.9	28
24 h	30	25.3	27	32	33.4	35
36 h	32	34.1	38	39	35.9	37
Fig 2F	TUNEL			pMLKL
8 h	8	4.614	6	12	17	15
12 h	22	17.712	24	15	17.721	19
18 h	29	21.323	30	30	33.04	35
24 h	34	33.4	36	42	39.6	38
36 h	36.8	37	40	43	46	49

## Sheet: Fig 3
Fig 3E		GCDCA (200 µM)				PSAV + GCDCA (200 µM)
		Mean	SD	N	Mean	SD	N
Mock		0	0	2	0	0	2
8 h		0	0	2	3.3	1.59243	2
12 h		0	0	2	13.025	2.82381	2
18 h		0	0	2	26	3.70675	2
24 h		0	0	2	35	3.75035	2
36 h		0	0	2	44	3.8	2
Fig 3F
		GCDCA (200 µM)				PSAV + GCDCA (200 µM)
		Mean	SD	N	Mean	SD	N
Mock		0	0	2	0	0	2
8 h		0	0	2	3	0.957427	2
12 h		0	0	2	12	1.0487	2
18 h		0	0	2	18	2.8717	2
24 h		0	0	2	25.6667	2.1547	2
36 h

## Sheet: Fig 4
Fig 4B
8hpi		12 hpi		18 hpi		24 hpi		36 hpi
0	0	1	1.2	2	1.8	2.5	2.8	4	4.2
Fig 4 C
8hpi		12 hpi		18 hpi		24 hpi		36 hpi
0	0	1	1.2	2	2.4	2.8	2.6	4.3	4.6

## Sheet: Fig 5
Fig 5A
0 μM		0.2 μM		2 μM		10 μM		20 μM		30 μM		40 μM		50 μM		100 μM
103	100	102	100	102	100	101	99	94	97	96	93	91	94	85	81	77	72
Fig 5B
0 μM		0.2 μM		2 μM		10 μM		20 μM		30 μM		40 μM		50 μM		100 μM
102	100	102	100	101	98	100	96	95	93	83	79	78	73	68	61	57	52
Fig 5C
0 μM		0.2 μM		2 μM		10 μM		20 μM		30 μM		40 μM		50 μM		100 μM
103	100	102	100	102	99	100	97	94	97	83	87	83	80	70	75	15	20
Fig 5D
0 μM		0.2 μM		2 μM		10 μM		20 μM		30 μM		40 μM		50 μM		100 μM
103	100	102	100	102	99	100	97	94	97	94	96	87	85	83	80	75	70

## Sheet: Fig 6
Fig 6F
	PSaV		PSaV + Nec-1		PSaV + GSK'872		PSaV + NSA		PSaV + Z-VAD-FMK
Mock	0	0	0	0	0	0	0	0	0	0
8 hpi	0	0	0	0	0	0	0	0	0	0
12 hpi	1.1	1	0.001	0.001	0	0.2	0	0.2	1	1.2
18 hpi	3.9	3.6	3	2.4	2.7	2.9	2.6	2.8	3.8	4
24 hpi	4.8	4.6	3.7	3.5	3.7	4	4	3.4	5.6	5.4
36 hpi	5	5.2	4.8	4.6	5	4.8	4.8	4.6	5.8	5.5
Fig 6G
	PSaV		PSaV + Nec-1		PSaV + GSK'872		PSaV + NSA		PSaV + Z-VAD-FMK
Mock	0	0	0	0	0	0	0	0	0	0
8 hpi	0	0	0	0	0	0	0	0	0	0
12 hpi	2.5	2.2	1.9	2.3	2	2.2	2	1.8	2.7	2.9
18 hpi	3.3	3.6	3	3.2	3	3.4	3	3.2	3.6	4
24 hpi	4.4	4.2	3	3.2	3.5	3.2	3	3.2	4.2	4.3
36 hpi	5	5.2	3.8	4.2	4.3	4	3.7	4.3	6	6.3

## Sheet: Fig 7
Fig 7H
	MOCK		PSaV+GCDCA(200 µM)		PSaV+siRNA RIPK1		PSaV+siRNA RIPK3		PSaV+siRNA MLKL
	0	0	1.1	0.9	0.2143	0.3464	0.2423	0.190789	0.201231	0.1508
Fig 7I
	MOCK		PSaV+GCDCA(200 µM)		PSaV+siRNA RIPK1		PSaV+siRNA RIPK3		PSaV+siRNA MLKL
	0	0	5.80121	6.21234	4.2143	3.87864	3.80123	3.40789	3.50123	3.2342

## Sheet: Fig 8
Fig 8A
	PSaV			Nec 0.2uM			Nec 2uM			Nec 20uM			Nec 30uM
8 hpi	96	98	99	99	98	100	101	98	99	100	99	102	103	101	102
12 hpi	83	80	81	85	86	89	87	90	93	90	88	92	91	89	94
18 hpi	60	62	63	64	66	67	70	72	73	75	77	78	79	81	82
24 hpi	40	42	43	43	45	46	50	52	53	60	62	63	63	65	66
36 hpi	30	27	28	30	35	36	40	42	43	48	50	51	52	50	53
Fig 8B
	PSaV			GSK;872 0.2uM			GSK;872 2 uM			GSK;872 5 uM			GSK;872 10 uM
8 hpi	96	98	99	99	97	100	101	98	99	100	103	102	103	100	103
12 hpi	83	80	81	85	83	84	86	87	90	90	87	90	90	91	97
18 hpi	60	62	63	62	64	65	68	70	71	70	72	73	75	73	77
24 hpi	40	42	43	44	46	47	47	49	50	50	52	53	55	52	53
36 hpi	30	27	28	28	31	32	35	37	38	39	41	42	43	45	46
Fig 8C
	PSaV			NSA 0.2uM			NSA 2 uM			NSA 5 uM			NSA 10 uM
8 hpi	96	98	99	99	98	100	101	98	99	100	103	101	103	101	103
12 hpi	83	80	81	85	83	84	86	88	90	90	88	90	91	93	94
18 hpi	60	62	63	66	68	69	70	75	76	80	78	79	82	80	81
24 hpi	40	42	43	43	45	47	44	46	47	47	49	50	49	51	53
36 hpi	30	27	28	28	31	33	26	28	30	34	36	37	38	40	44
FIG 8D
	PSaV			Z-VAD-FMK 2 uM			Z-VAD-FMK 5 uM			Z-VAD-FMK 10 uM			Z-VAD-FMK 20 uM
8 hpi	96	98	99	100	97	100	101	98	99	101	98	100	101	99	102
12 hpi	83	80	81	80	85	86	83	85	86	85	88	90	88	89	91
18 hpi	60	62	63	60	58	60	64	62	63	66	68	69	68	70	72
24 hpi	40	42	43	39	40	42	44	47	48	55	52	56	55	60	62
36 hpi	30	27	28	35	32	34	37	33	37	40	42	43	45	47	49

## Sheet: FIG 9
Fig 9A
	PSaV (TUNEL)			PSaV + Nec-1 (TUNEL)			PSaV (pMLKL)			PSaV + Nec-1 (pMLKL)
8 hpi	7	4	4	1.87	1.87	11.3	10	16	17	9	10	12
12 hpi	18	17.712	24	33	25	27	20	14	17.7	16	20	18
18 hpi	24	21.323	30	37	35	39	30	36	33	24	26	23
24 hpi	27.11	33.413	36	40	45	41.6	44	35	39.643	30	32	28
36 hpi	33.8	37.569	40	44	47	49	48	44	46	36	37	41
Fig 9B
	PSaV (TUNEL)			PSaV + GSK (TUNEL)			PSaV (pMLKL)			PSaV + GSK (pMLKL)
8 hpi	7	4.614	4	4	10	7.7	10	16	17.055	10	9	8
12 hpi	18.588	17.712	24	19	25	22.2	20	14	18.721	12.866	15	9
18 hpi	24	21.323	30	25	33	29.9	30	36	33	20.62	23	27
24 hpi	27.11	33.413	36	30	34	32.4	44	35	39.643	25.42	32	30
36 hpi	33.8	37.569	40	45	47	49.3	48	44	46	38.226	41	34
Fig 9C
	PSaV (TUNEL)			PSaV + NSA (TUNEL)			PSaV (pMLKL)			PSaV + NSA (pMLKL)
8 hpi	7	4	4	10	8	9	10	16	17	8.694	10	6
12 hpi	18	19.712	22	21	23.7	25	20	14	17.7	12.637	14	10
18 hpi	24	23.323	28	30	33.3	36	30	36	33	20.619	26	24
24 hpi	29.11	33.413	34	39	38.14	41	44	35	39.643	27.004	31	33
36 hpi	33.8	37.569	40	43	45.392	47	48	44	46	34.957	36	38
Fig 9D
	PSaV (TUNEL)			PSaV + Z-VAD-FMK (TUNEL)			PSaV Z-VAD-FMK (pMLKL)			PSaV + Z-VAD-FMK (pMLKL)
8 hpi	7	4	4	8.98	7	10	10	16	17	8.197	16	18
12 hpi	18	17.712	24	13.05	10	13.05	20	14	17.7	21.868	27	25
18 hpi	24	21.323	30	15.55	20	21	30	36	33	41	39	40
24 hpi	27.11	33.413	36	20.47	22	25	44	35	39.643	44.138	46	48
36 hpi	33.8	37.569	40	26.84	24	29	48	44	46	44.716	47	48
